# Supplementary material for: Safety and Accuracy of Guided Interradicular Miniscrew Insertion: A Systematic Review and Meta-Analysis
Source: J Clin Med. 2024 Dec 17;13(24):7697. doi: 10.3390/jcm13247697 (PMC11678679; doi:10.3390/jcm13247697)
Supplement: Supplementary file 1 [file jcm-13-07697-s001.zip]

Archive with 1 entries (1 files):
- jcm-3313545-supplementary.pdf
